# Supplementary material for: Use of deep learning methods to translate drug-induced gene expression changes from rat to human primary hepatocytes
Source: PLoS One. 2020 Aug 11;15(8):e0236392. doi: 10.1371/journal.pone.0236392 (PMC7418976; doi:10.1371/journal.pone.0236392)
Supplement: S1 Scripts — (TXT) [file pone.0236392.s002.txt]

Scripts. All model scripts will be publicly available from the Maastricht Centre for Systems Biology GitHub repository (https://github.com/macsbio/Deep-Learning-gene-expression)
